# Supplementary material for: Analysis of factors influencing changes in medical behavior under the context of DRG payment method reform: a structural equation modeling approach
Source: Front Public Health. 2025 Sep 12;13:1524215. doi: 10.3389/fpubh.2025.1524215 (PMC12463830; doi:10.3389/fpubh.2025.1524215)
Supplement: Supplementary file 1 [file Data_Sheet_1.ZIP]

Archive with 15 entries (11 files):
- SEM模型数据/
- SEM模型数据/LetPub - Certificate 2024.pdf
- SEM模型数据/S1Questionnaire Information/
- SEM模型数据/S1Questionnaire Information/Questionnaire questions on structural equation modeling.docx
- SEM模型数据/S1Questionnaire Information/问卷调查原始数据信息.xlsx
- SEM模型数据/S2Model data/
- SEM模型数据/S2Model data/SEMpicture1.png
- SEM模型数据/S2Model data/最终模型数据.xlsx
- SEM模型数据/S2Model data/结构方程模型英文.AmosOutput
- SEM模型数据/S2Model data/结构方程模型英文.amp
- SEM模型数据/S2Model data/结构方程模型英文.amw
- SEM模型数据/S2Model data/结构方程模型英文.bk1
- SEM模型数据/S2Model data/结构方程模型英文.bk2
- SEM模型数据/S3reliability analysis/
- SEM模型数据/S3reliability analysis/信效度分析SEM.spv
