# Supplementary material for: Analysis of factors influencing changes in medical behavior under the context of DRG payment method reform: a structural equation modeling approach
Source: Front Public Health. 2025 Sep 12;13:1524215. doi: 10.3389/fpubh.2025.1524215 (PMC12463830; doi:10.3389/fpubh.2025.1524215)
Supplement: Supplementary file 1 [file Data_Sheet_1.ZIP › SEM模型数据/S1Questionnaire Information/问卷调查原始数据信息.xlsx]

## Sheet: Sheet1
1、DRG支付方式能够降低医疗费用	2、DRG支付方式能够提高医疗服务效率	3、DRG支付方式能够提高医疗服务质量	5、DRG支付方式有助于提高患者满意度	7、DRG支付方式能规范医疗行为	1、您是否了解DRG的概念	2、您是否了解DRG付费的原理和机制	3、您是否了解临沂市DRG付费整体结算方案	1、医疗行为更加遵循临床路径	3、减少入院后检查项目	4、严格控制手术指征	5、缩短住院时间	6、优化诊治流程，减少等待时间	7、减少药品使用种类	8、减少药物使用天数	9、减少使用辅助药物	10、减少使用预防性抗菌药	11、减少使用中成药或中药注射剂	12、用价格较低的仿制药代替价格较高的原研药	13、增加使用基本药物	14、增加使用自费药品	15、减少高值耗材使用	16、增加实施日间手术	17、增加实施微创手术
2	2	2	2	2	3	3	3	1	1	1	1	1	1	1	1	1	1	1	1	1	1	1	1
1	1	1	1	1	5	5	5	5	1	1	1	1	1	1	1	1	1	1	1	1	1	1	1
1	2	1	1	1	5	5	5	2	1	1	1	1	1	1	1	1	1	1	1	1	1	1	1
3	3	3	3	3	3	3	3	3	3	3	3	3	3	3	3	3	3	3	3	3	3	3	3
2	2	2	2	2	3	3	3	2	2	2	2	2	2	2	2	2	2	2	2	2	2	2	2
2	2	2	2	2	4	4	4	2	2	2	2	2	2	2	2	2	2	2	2	2	2	2	2
2	2	2	2	2	2	2	2	2	2	2	2	2	2	2	2	2	2	2	2	2	2	2	2
1	1	1	1	2	3	3	3	1	1	1	1	1	1	1	1	1	1	3	3	3	3	3	3
2	2	2	2	2	4	4	4	2	2	2	2	2	2	2	2	2	2	2	2	2	2	2	2
2	2	2	2	2	3	3	2	2	2	2	3	2	3	3	2	2	2	2	2	2	2	2	2
2	2	2	2	2	3	3	3	1	1	1	1	1	1	1	5	1	1	1	1	1	1	1	1
2	2	2	2	2	2	2	2	2	2	2	2	2	2	2	2	2	2	2	2	2	2	2	2
4	4	4	4	4	4	4	4	5	4	4	4	4	4	4	4	4	4	4	4	4	4	4	4
3	3	3	3	3	3	3	3	2	3	3	3	3	3	3	3	3	3	3	3	3	3	3	3
2	2	2	2	2	4	3	4	2	2	2	2	2	2	2	2	2	2	2	2	2	2	2	2
2	2	2	2	2	5	5	5	2	2	2	2	2	2	2	2	2	2	2	2	2	2	2	2
2	4	2	2	2	3	3	3	4	4	4	1	2	2	2	2	2	2	2	4	4	2	2	2
3	3	3	3	3	4	3	3	3	3	3	3	3	3	3	3	3	3	5	3	3	3	3	3
5	5	5	5	5	3	3	3	3	3	3	3	3	3	3	3	3	3	3	3	3	3	3	3
2	2	2	2	2	4	3	3	2	2	2	2	2	2	2	2	2	2	2	2	2	2	2	2
1	1	1	1	1	5	3	3	1	1	1	3	1	1	1	1	1	1	3	3	3	1	3	3
3	3	3	3	3	3	3	3	3	3	3	3	3	3	3	3	3	3	3	3	3	3	3	3
3	3	3	3	3	3	3	3	2	2	1	1	3	3	3	3	1	1	1	1	1	3	1	1
2	2	2	2	2	5	5	3	2	2	2	2	2	2	2	2	2	2	2	2	2	2	2	2
1	1	1	1	1	5	5	5	1	1	1	1	1	1	1	1	1	1	1	1	1	1	1	1
3	3	3	3	3	3	2	2	1	1	1	1	1	1	1	1	1	1	1	1	3	3	3	3
1	1	1	1	1	3	3	3	3	1	1	1	1	1	1	1	1	1	1	1	1	1	1	1
2	2	2	2	2	3	3	3	2	2	2	2	2	2	2	2	2	2	2	2	4	2	2	2
2	2	2	2	2	4	4	4	1	2	2	2	2	2	2	2	2	3	2	2	2	2	3	3
3	3	3	3	3	5	3	3	3	3	3	3	3	3	3	3	3	3	3	1	3	3	3	3
2	2	2	2	2	4	4	4	2	2	1	2	2	3	2	2	2	2	2	2	2	3	3	2
2	2	2	2	2	3	3	3	2	2	2	2	2	2	2	2	2	2	2	2	4	2	4	2
2	2	2	2	2	4	4	4	2	2	2	2	2	2	2	2	2	2	2	2	2	2	2	2
4	4	4	4	2	3	3	3	4	2	2	2	2	2	2	2	2	2	2	2	3	2	2	2
2	2	2	2	2	4	4	4	3	2	2	2	2	2	2	2	2	2	2	2	2	2	2	2
3	2	2	2	2	4	4	4	2	3	3	3	3	3	3	3	3	3	3	3	3	3	3	3
5	5	5	5	5	4	4	4	3	3	3	3	3	3	3	3	3	3	1	3	3	3	3	3
3	1	3	3	1	3	3	3	1	5	3	3	1	1	1	1	1	1	5	1	5	1	3	3
2	2	2	2	2	3	3	3	1	2	2	2	2	2	2	2	2	2	2	2	2	2	2	2
1	1	1	1	1	4	4	4	1	1	1	1	1	1	1	1	1	1	1	1	1	1	1	1
3	3	3	3	3	4	4	4	1	3	3	3	1	5	5	5	5	5	5	3	3	3	3	3
2	2	2	2	2	3	3	3	2	2	2	2	2	2	2	2	2	2	2	2	2	2	2	2
3	3	3	3	3	3	3	3	3	3	3	3	3	3	3	3	3	3	3	3	3	3	3	3
3	3	3	3	3	3	3	1	3	3	3	3	3	3	3	3	3	3	3	3	3	3	3	3
2	2	2	2	2	4	4	4	2	2	2	2	2	2	2	2	2	2	2	2	2	2	2	2
1	1	1	3	1	5	5	5	1	1	1	1	1	1	1	1	1	1	1	1	1	1	1	1
1	1	1	1	1	5	5	5	1	1	1	1	1	1	1	1	1	1	1	1	4	1	1	1
3	3	3	3	3	5	5	5	3	3	3	3	3	3	3	3	3	3	3	3	3	3	3	3
2	2	2	2	2	3	3	3	1	1	1	1	1	1	1	1	1	2	2	1	2	2	2	2
3	3	3	3	3	4	4	3	1	3	3	2	3	3	3	3	3	3	3	3	3	3	3	3
4	4	3	4	3	5	5	4	3	2	2	2	2	1	1	1	1	1	1	1	2	1	1	1
2	2	2	4	2	3	3	3	2	2	2	2	2	2	2	2	2	2	2	2	2	2	2	2
2	3	3	3	3	3	3	3	3	2	2	2	2	2	2	2	2	2	2	2	2	2	2	2
2	2	2	2	2	2	2	2	2	2	2	2	2	2	2	2	2	2	2	2	2	2	2	2
2	2	2	2	2	3	3	3	1	1	2	2	2	2	2	2	2	2	2	2	4	2	2	2
3	2	2	2	2	4	4	4	2	2	2	2	2	2	2	2	2	2	2	2	2	2	2	2
2	2	2	2	2	4	4	4	2	2	2	2	2	2	2	2	2	2	2	2	2	2	2	2
2	3	2	3	2	3	3	3	2	3	2	2	2	2	2	2	2	2	2	1	3	2	2	2
3	2	2	3	3	4	3	3	1	2	1	1	1	1	1	1	1	1	1	1	1	1	1	1
3	3	3	3	2	5	5	5	1	1	1	2	2	2	2	2	2	2	2	2	2	2	2	2
2	2	2	2	2	3	3	3	2	2	2	2	2	2	2	2	2	2	2	2	2	2	2	2
3	3	4	4	3	3	3	3	3	3	3	3	3	3	3	3	3	3	3	3	3	3	3	3
2	2	3	3	2	3	3	3	2	2	2	2	2	2	3	2	2	2	2	2	2	2	2	2
2	3	3	3	3	3	3	3	2	2	2	2	2	2	2	2	2	2	2	3	4	2	2	2
5	5	5	5	5	3	3	3	5	5	3	3	3	3	3	3	3	3	3	3	3	3	3	3
3	5	5	5	5	3	2	2	3	3	3	3	3	3	3	4	4	4	4	3	4	3	3	3
5	5	5	5	5	4	4	4	2	2	2	2	2	2	2	2	2	2	1	1	1	1	5	5
4	3	3	3	3	5	4	4	3	3	3	3	3	3	3	3	3	3	3	3	3	3	3	3
2	2	2	4	3	3	3	2	2	4	2	4	2	4	2	2	4	4	4	4	4	2	2	2
3	3	3	3	3	3	2	2	3	2	2	2	2	3	2	2	2	3	3	2	2	3	3	3
2	2	2	2	2	5	5	5	2	2	2	2	2	2	2	2	2	2	2	2	2	2	2	2
2	2	2	2	2	3	3	3	1	2	2	2	2	2	2	2	2	2	2	2	2	2	2	2
1	1	1	2	1	3	3	3	1	1	1	1	1	1	1	1	1	1	1	1	1	1	1	2
3	3	3	3	3	3	3	2	2	2	2	3	3	3	3	3	3	3	3	3	3	3	3	3
3	3	3	3	3	4	4	4	3	3	3	3	3	3	3	3	3	3	3	3	3	3	3	3
4	4	4	4	4	3	3	3	4	2	2	2	2	2	2	2	2	2	2	2	2	4	3	2
2	2	2	2	2	4	4	4	2	2	2	2	2	2	2	2	2	2	2	2	2	2	2	2
2	2	2	2	2	5	5	5	1	2	2	2	2	2	2	2	2	2	2	2	4	2	2	4
1	1	1	1	1	5	5	5	1	1	1	1	1	1	1	1	1	1	1	1	5	1	1	1
4	3	4	4	4	3	3	3	2	3	2	3	2	3	3	3	3	3	3	2	3	3	3	2
1	4	4	4	1	3	2	1	3	4	3	2	3	1	1	1	1	1	1	1	1	2	2	1
2	2	2	2	2	4	4	4	2	2	2	2	2	2	2	2	2	2	2	2	4	2	2	2
2	2	2	2	2	3	3	3	1	4	2	2	2	2	2	2	2	2	2	2	2	2	2	2
1	1	3	3	3	5	5	5	1	1	1	3	1	3	3	3	3	3	3	3	3	3	1	1
4	4	4	4	4	3	3	2	3	3	2	2	2	2	2	2	2	2	3	2	4	2	2	2
2	3	3	3	3	4	4	4	3	2	2	2	2	2	2	2	2	2	3	2	4	2	2	2
2	3	3	2	1	5	4	3	2	1	1	1	1	1	1	1	1	1	1	1	1	1	1	1
3	2	4	2	2	3	3	5	2	2	2	2	2	3	3	3	3	2	2	2	4	4	2	2
2	2	2	1	1	4	3	4	2	2	2	2	1	2	3	5	3	3	3	3	3	3	3	3
2	2	2	2	2	3	2	2	2	2	2	2	2	2	2	2	2	2	2	2	2	2	2	2
2	2	2	4	2	3	4	4	2	3	2	2	2	2	2	2	2	2	2	2	4	2	2	2
3	3	3	3	3	4	4	4	1	2	1	1	1	1	1	1	1	1	1	1	3	1	1	1
1	1	1	1	1	5	5	5	1	1	1	1	1	1	1	1	1	1	1	1	1	1	1	1
3	3	3	5	3	2	2	2	5	1	5	1	3	3	3	3	4	4	3	3	4	3	3	3
3	3	3	3	3	4	3	3	3	3	3	3	3	3	3	3	3	3	3	3	3	3	3	3
1	1	1	1	1	4	4	4	1	1	1	1	1	1	1	1	1	1	1	1	1	1	1	1
5	5	5	5	5	5	4	4	5	2	2	5	5	5	5	5	5	5	5	5	5	5	5	5
1	1	1	1	1	3	3	3	1	1	1	1	1	1	1	1	1	1	1	1	4	1	1	1
5	5	5	5	2	4	4	4	2	2	2	2	2	2	2	2	2	2	2	2	2	2	2	2
2	1	1	1	1	4	4	4	1	3	1	1	1	1	1	1	1	1	1	1	3	1	1	1
2	2	2	2	2	3	3	3	2	2	2	2	2	2	2	2	2	2	2	2	2	2	2	2
1	1	1	1	1	3	3	3	2	1	2	2	1	1	1	1	1	1	1	1	1	1	1	1
3	3	3	3	2	3	2	3	2	2	2	2	2	2	2	3	2	2	2	2	2	2	1	1
5	5	5	5	5	5	5	5	5	1	1	1	1	1	1	1	1	1	1	1	5	1	1	3
4	5	5	5	5	3	3	3	3	3	3	3	4	3	3	2	3	2	2	2	2	2	2	2
3	3	3	4	3	3	3	3	2	2	2	2	4	3	3	3	3	3	3	3	3	3	3	3
2	2	2	2	2	1	5	5	1	2	2	2	2	2	2	2	2	2	2	2	2	2	2	2
5	5	5	5	5	3	3	3	2	3	3	3	3	3	3	3	3	3	3	3	3	3	3	3
2	2	2	2	2	3	3	3	2	2	2	2	2	3	2	2	2	2	3	2	2	2	2	2
4	4	4	4	4	4	5	4	2	2	2	2	2	2	2	2	2	2	2	2	2	2	2	2
5	5	5	5	5	5	5	5	5	1	5	1	5	1	1	1	1	1	1	5	5	5	1	5
3	3	3	5	3	3	3	3	5	1	2	5	5	3	3	3	3	3	2	3	3	2	2	2
2	2	2	4	2	4	4	4	1	1	2	2	2	2	2	2	2	2	2	2	4	2	2	2
1	1	1	1	1	5	5	5	1	4	1	1	1	1	1	1	1	1	1	1	4	1	1	4
2	2	2	2	2	4	4	4	1	2	2	2	2	2	2	2	2	2	2	2	2	2	2	2
3	3	3	3	3	3	3	3	3	3	2	2	2	2	2	2	2	2	2	2	2	2	2	2
3	3	3	4	4	3	3	3	2	2	2	2	2	2	2	2	2	2	2	2	4	2	3	3
2	2	2	2	2	3	3	3	2	2	2	2	2	2	2	2	2	2	2	2	2	2	2	2
2	2	2	2	2	5	5	4	2	2	2	2	2	2	2	2	2	2	2	2	2	2	2	2
3	3	3	3	3	4	4	4	3	3	3	2	3	3	3	3	3	3	2	2	2	2	2	2
2	4	3	4	3	4	4	4	3	2	2	2	2	2	2	2	2	2	2	2	4	2	3	3
3	2	2	2	2	3	3	3	2	2	2	2	2	2	2	2	2	2	2	2	4	2	2	2
1	1	1	3	3	4	4	4	2	3	1	1	1	1	1	1	1	1	1	1	1	1	1	3
1	1	1	1	1	4	4	4	1	1	1	1	1	1	1	1	1	1	1	1	1	1	1	1
2	2	2	2	2	3	3	2	1	2	2	2	2	2	2	2	2	2	2	2	2	2	2	2
3	3	3	3	3	5	5	5	3	3	3	3	3	3	3	3	3	3	3	3	3	3	3	3
2	2	2	2	2	5	5	5	2	2	2	2	2	2	2	2	2	2	2	2	2	2	2	2
3	3	3	3	3	3	3	3	3	3	3	3	3	3	3	3	3	3	3	3	3	3	3	3
2	2	2	2	3	4	4	4	3	2	2	3	2	3	2	3	3	3	4	2	3	3	2	2
2	2	4	3	2	4	4	4	2	2	2	2	2	1	2	2	2	2	4	2	4	2	2	2
2	3	3	3	3	4	3	4	3	2	2	3	3	3	3	3	3	3	2	2	4	2	3	2
1	1	1	1	1	3	3	3	1	1	1	1	1	1	1	1	1	1	1	1	1	1	1	1
5	5	5	5	2	4	4	4	1	2	1	2	2	2	2	1	2	1	2	2	2	2	2	2
3	3	3	3	3	3	2	2	3	3	2	2	2	2	2	2	2	2	2	4	4	2	2	2
3	3	3	3	3	4	4	4	2	2	2	2	2	2	2	2	2	2	2	2	2	2	2	2
2	5	5	5	3	4	4	4	2	3	1	2	4	2	2	2	2	2	2	2	2	4	3	3
3	3	3	4	3	3	3	3	3	3	2	2	1	2	2	1	2	1	4	2	3	2	2	2
2	2	2	2	2	5	5	5	1	1	1	1	1	1	1	1	1	1	1	1	1	1	1	1
2	2	2	4	2	5	3	3	3	3	3	3	2	2	2	2	2	2	4	2	4	2	4	2
5	4	3	5	5	4	4	4	2	1	1	1	1	1	1	1	1	1	1	1	4	1	1	4
4	3	3	3	3	3	3	3	1	1	1	1	1	1	1	1	1	1	1	1	1	1	1	1
4	4	4	4	4	4	3	3	2	2	2	2	2	2	2	2	2	2	2	2	2	2	2	2
3	3	3	3	3	3	3	3	1	4	3	1	1	3	3	3	1	1	3	3	3	3	3	3
3	3	3	3	2	3	3	3	3	3	3	3	3	3	3	3	3	3	3	3	3	3	3	3
3	3	3	3	3	3	3	3	3	3	3	1	3	4	3	3	3	3	3	3	3	3	1	1
2	2	2	2	2	4	4	4	2	2	2	2	2	2	2	2	2	2	2	2	3	2	2	2
3	3	3	3	2	4	4	4	2	2	2	3	2	3	3	3	2	2	3	2	2	2	3	3
2	2	2	2	2	2	2	2	3	3	2	2	4	2	2	2	2	2	2	2	3	2	2	2
3	2	2	3	2	4	4	4	2	3	2	2	2	2	2	2	2	2	2	2	3	2	2	2
5	5	5	5	5	5	3	3	3	2	1	3	3	3	5	5	5	5	5	5	5	1	3	3
2	3	3	3	3	4	4	4	2	2	2	2	2	2	2	2	2	2	2	2	2	2	2	2
3	3	3	3	3	3	3	3	3	4	1	1	1	3	3	1	1	1	1	1	4	1	1	1
2	2	2	2	2	3	3	3	2	3	2	2	2	2	2	2	2	2	4	3	3	3	2	2
4	4	4	5	5	5	5	4	4	3	3	3	3	3	3	3	3	3	3	3	3	3	3	3
2	2	2	3	2	4	4	4	2	2	2	2	2	2	2	2	2	2	2	2	2	2	3	2
3	3	3	3	3	4	4	4	2	3	3	3	3	3	3	3	3	3	3	3	3	3	3	3
5	5	5	4	5	3	3	2	3	2	3	3	5	3	4	3	3	3	3	3	2	2	3	2
3	3	3	3	3	3	2	2	3	3	2	2	2	2	2	2	2	2	2	2	3	2	2	2
2	2	2	2	2	4	5	4	3	2	1	2	2	2	2	2	2	2	2	2	2	2	2	2
3	5	5	5	5	5	5	5	1	3	1	3	1	1	3	3	4	3	3	1	3	3	3	3
1	1	1	4	1	5	5	5	1	1	1	1	1	1	1	1	1	1	1	4	1	1	1	1
5	5	5	5	5	3	3	3	5	4	1	3	1	3	3	1	3	3	1	2	2	2	2	2
2	2	2	2	2	3	3	3	2	2	2	2	2	2	2	2	2	2	2	2	2	2	2	2
1	1	1	1	1	2	2	2	1	2	2	2	2	2	2	2	2	2	2	2	5	2	2	2
2	2	2	2	2	4	4	4	2	2	2	2	2	2	2	2	2	2	2	2	4	2	2	2
3	3	3	3	3	3	3	3	3	3	3	3	2	3	3	3	3	3	3	3	3	3	3	3
4	4	4	4	4	5	5	3	3	2	2	2	2	2	2	2	2	2	2	2	4	2	2	2
2	2	2	3	2	5	5	5	5	4	1	2	1	2	2	2	2	2	2	2	3	2	3	2
2	2	3	3	2	3	3	3	2	2	2	4	2	2	2	2	2	2	2	2	4	2	2	2
3	4	4	4	3	3	3	3	3	2	2	2	2	2	4	2	2	2	2	2	3	2	2	2
3	3	3	3	4	3	3	3	3	2	2	2	2	2	2	2	2	2	2	2	2	2	2	2
4	4	4	4	2	4	4	4	2	2	1	1	2	1	1	2	2	2	2	1	2	2	1	1
1	2	3	3	1	3	3	3	1	1	2	1	1	1	1	1	1	1	1	1	1	1	1	1
5	5	5	5	3	3	3	3	1	3	3	3	1	1	1	1	1	3	3	3	3	1	1	1
2	1	1	1	1	4	4	4	1	2	1	2	1	1	2	2	2	2	5	2	3	2	2	2
3	2	3	3	3	4	4	4	2	2	2	2	2	2	2	1	1	2	3	2	2	2	1	2
2	3	2	4	3	3	3	3	2	2	2	2	3	2	2	2	2	2	2	4	4	3	2	2
5	5	5	5	5	4	4	4	5	5	5	5	5	5	5	5	5	5	5	5	5	5	5	5
2	2	2	2	2	3	3	3	2	2	1	2	2	2	2	2	2	2	3	2	3	2	2	2
4	4	4	4	5	3	2	2	4	2	2	2	2	2	2	2	2	2	2	2	3	2	2	4
4	4	4	4	4	3	3	3	3	3	3	3	3	3	3	3	3	3	3	3	4	2	3	3
4	4	4	4	4	3	3	3	2	3	3	3	2	3	3	2	2	2	2	2	4	4	2	2
4	4	4	3	3	3	3	3	3	3	3	2	2	2	2	2	2	2	2	2	3	2	2	2
1	1	1	1	1	4	3	3	1	1	1	1	1	1	1	1	1	1	1	1	5	1	1	1
2	3	4	3	2	4	4	4	3	2	2	2	2	2	2	2	2	3	2	2	2	2	2	2
2	4	4	4	2	5	4	4	3	2	2	2	2	2	2	2	2	2	2	2	2	2	2	2
3	3	3	3	3	3	2	2	2	3	2	2	2	2	2	2	2	2	2	2	4	2	2	2
3	4	3	3	3	5	4	4	1	2	2	2	2	2	2	2	2	2	2	2	2	2	2	5
2	3	3	3	2	4	4	4	2	2	2	2	2	2	2	1	1	2	1	1	1	1	1	1
2	3	3	3	2	3	3	3	1	1	1	1	3	3	3	3	3	3	3	2	2	2	2	2
3	3	3	4	3	3	3	3	3	1	2	2	2	2	2	2	2	2	2	2	4	2	2	2
3	3	2	2	3	4	4	4	2	3	2	2	2	2	2	2	2	3	3	2	3	2	2	2
2	2	2	2	2	4	4	4	2	2	2	2	2	2	2	2	2	2	2	2	2	2	2	2
2	1	2	2	2	4	4	3	2	2	2	2	2	2	2	2	1	2	2	2	2	1	2	2
1	1	1	3	3	4	4	3	1	5	1	3	1	3	1	1	1	3	5	1	5	3	3	3
1	1	1	1	1	4	4	4	1	1	1	1	1	1	1	1	1	1	1	1	1	1	1	1
2	2	2	2	2	5	5	5	2	2	2	2	2	2	2	2	2	2	2	2	3	2	2	2
2	3	3	3	3	3	3	3	1	1	1	1	1	1	1	1	1	1	1	1	1	1	1	1
1	1	1	1	1	4	4	4	1	2	1	1	1	1	1	1	1	1	1	1	1	1	1	1
2	2	2	2	2	3	2	2	3	2	2	2	1	1	1	1	1	2	1	2	4	1	1	3
2	2	2	2	2	4	3	3	1	2	2	2	2	2	2	2	2	2	2	2	2	2	2	2
2	2	3	3	2	3	4	4	2	4	1	3	2	2	2	2	2	2	3	2	5	3	2	2
2	2	1	2	2	3	3	3	1	1	1	1	1	1	1	1	1	1	2	1	3	1	1	1
2	3	3	3	1	4	5	5	2	2	1	1	2	3	3	1	1	3	3	1	3	1	1	1
1	1	1	1	1	5	5	5	1	5	1	1	1	1	1	1	1	1	1	1	5	1	1	1
3	3	3	4	3	3	3	3	3	3	2	3	3	3	3	3	3	3	2	2	2	2	4	2
1	1	1	4	1	3	3	3	1	1	1	1	1	1	1	1	1	1	1	1	4	1	1	1
3	2	2	3	2	5	5	5	2	2	2	2	2	2	2	2	2	3	1	1	4	1	1	2
3	3	3	3	3	3	3	3	3	3	3	3	3	3	3	3	3	3	3	3	3	3	3	3
3	3	3	3	3	2	2	2	2	2	2	2	2	3	3	3	3	3	3	3	3	3	3	3
2	2	2	2	2	5	5	5	1	2	2	2	2	2	2	2	2	2	2	2	3	2	2	2
3	3	3	3	3	2	2	2	3	3	3	3	3	3	3	3	3	3	3	3	3	3	3	3
2	2	2	2	2	2	5	2	1	2	2	2	2	2	1	2	1	1	1	1	3	2	2	2
2	4	4	4	3	3	3	3	3	3	2	2	3	2	2	2	2	2	3	2	4	2	2	2
2	4	2	4	3	4	4	4	2	2	2	2	2	2	2	2	2	2	2	2	3	2	2	2
3	3	3	3	3	4	4	4	2	2	2	2	2	2	2	2	2	3	3	3	3	2	3	3
3	3	3	4	4	3	3	3	3	2	2	2	2	2	2	3	2	3	4	2	4	2	2	2
3	3	3	3	3	3	3	3	2	2	2	2	2	3	3	2	2	2	3	3	3	2	2	2
1	1	1	1	1	5	5	5	1	1	1	1	1	1	1	1	1	1	5	1	5	1	1	1
1	1	1	1	1	5	5	5	2	2	1	3	1	3	3	2	3	3	4	2	4	2	1	1
1	1	1	1	1	2	2	2	1	1	1	1	1	1	1	1	1	1	1	1	1	1	1	1
2	2	2	2	2	4	3	3	2	2	2	2	2	2	2	2	2	2	2	2	3	2	2	2
2	2	2	2	2	3	3	3	3	1	1	1	1	1	1	1	1	1	1	1	1	1	1	1
3	5	3	5	5	4	4	4	1	5	1	1	1	1	1	1	3	5	5	1	5	1	1	1
2	3	4	4	3	4	4	3	2	2	2	2	2	2	2	2	3	3	3	2	4	4	2	2
3	3	3	4	3	5	5	5	1	2	2	2	2	2	2	2	2	2	2	2	3	2	3	1
2	4	2	3	3	3	3	1	3	3	3	3	1	3	3	2	2	4	4	1	4	2	2	2
1	4	5	4	3	5	5	5	3	1	2	2	2	2	2	2	2	2	1	3	3	3	2	3
2	2	2	2	2	3	3	3	2	2	2	2	2	2	2	2	3	4	4	3	4	2	3	3
3	3	3	3	3	3	3	2	2	2	2	2	2	2	2	2	2	2	2	2	2	2	3	3
3	3	3	2	2	3	3	3	2	2	2	2	2	2	2	2	2	2	4	2	4	2	2	2
2	2	2	2	2	3	3	3	2	2	2	2	2	2	2	2	2	2	2	2	4	2	2	2
3	1	1	3	2	4	4	4	1	1	1	3	1	3	3	3	3	5	5	1	3	3	1	1
2	4	4	5	3	5	5	5	3	2	2	2	3	4	4	3	4	2	2	2	3	3	2	5
2	2	2	2	2	4	4	4	2	4	2	2	2	2	2	2	2	2	4	2	4	2	2	2
1	1	2	3	2	3	3	3	2	1	1	2	2	1	1	1	1	1	1	1	4	2	2	2
1	2	2	3	1	5	4	4	1	1	1	2	2	1	1	1	1	1	2	1	5	1	1	1
1	1	1	1	1	3	3	2	1	3	1	1	1	1	1	1	1	1	1	1	1	1	1	1
2	2	2	2	3	3	3	3	2	2	2	2	2	2	2	2	2	2	2	2	3	2	2	2
3	3	3	2	3	3	3	3	2	2	2	3	3	3	2	2	2	2	2	2	4	2	2	2
2	2	2	2	2	3	3	3	2	2	2	2	2	2	2	2	2	2	2	4	4	2	4	2
2	2	2	2	2	3	1	1	2	2	2	3	2	2	3	2	2	2	2	2	4	2	2	2
2	2	2	2	2	5	1	5	1	2	2	2	2	2	2	2	2	2	2	2	2	2	2	2
3	3	3	3	3	4	3	3	2	2	2	2	2	2	2	2	2	2	2	2	4	2	2	2
2	2	2	4	4	4	4	4	2	4	2	2	2	4	4	4	4	4	3	2	2	2	2	2
2	2	3	2	1	4	4	4	2	3	2	4	2	2	2	1	1	2	3	2	4	1	1	2
1	1	1	1	1	5	5	5	1	2	1	1	1	1	1	1	1	1	4	4	3	4	3	3
1	1	1	3	1	4	3	3	2	2	1	1	1	1	1	1	1	1	1	2	4	2	2	2
3	3	3	4	2	3	1	3	2	2	2	2	2	2	2	2	1	2	2	2	3	2	2	2
3	3	3	3	3	2	2	2	2	3	3	3	3	3	3	3	3	3	3	3	3	3	3	3
3	3	3	3	3	5	5	5	1	1	1	1	1	1	1	3	3	3	3	3	3	3	1	1
2	4	2	2	2	3	4	4	1	4	1	2	2	2	2	2	2	2	2	2	3	2	2	2
2	4	4	4	4	3	4	4	2	2	2	2	2	2	2	2	2	2	2	2	2	2	3	2
2	2	2	2	2	3	3	3	2	2	2	2	2	2	2	2	2	2	2	2	2	2	2	2
2	4	4	4	4	4	4	4	1	1	1	1	1	1	1	1	1	1	1	1	1	1	1	1
1	1	1	1	1	3	3	3	1	1	1	1	1	1	1	1	1	1	1	1	5	1	1	1
2	2	2	2	2	4	4	4	1	2	2	2	2	4	2	2	2	2	2	2	4	2	2	2
2	2	2	2	3	5	5	5	1	2	1	1	1	1	1	1	1	1	1	1	4	1	1	1
4	4	4	4	5	5	5	5	3	3	2	2	4	4	4	4	4	2	3	4	3	4	2	4
2	2	2	3	3	4	4	4	2	3	3	3	2	2	2	2	2	2	2	2	3	2	2	2
3	4	3	4	3	4	3	3	3	3	3	3	3	3	3	3	3	2	3	3	3	3	3	3
3	3	3	3	3	3	3	3	4	1	1	3	1	1	3	3	3	3	3	3	3	3	3	3
2	2	2	2	2	2	3	2	2	3	1	1	1	1	1	1	1	1	1	2	4	1	1	1
2	2	2	2	1	4	3	4	2	2	2	3	2	2	3	2	2	2	3	2	5	2	2	4
2	3	3	1	1	5	5	5	1	1	1	1	1	1	1	1	1	1	1	1	1	1	1	1
3	2	3	3	3	4	4	4	1	2	2	2	2	2	2	2	2	3	3	2	2	2	2	2
2	3	3	3	3	4	4	4	3	3	3	3	3	3	3	3	3	3	3	3	3	3	3	3
4	5	5	5	3	5	5	5	4	2	4	1	3	2	2	2	2	2	1	2	3	2	3	3
3	3	5	5	5	4	3	3	4	1	2	2	2	1	1	1	1	4	2	2	4	2	2	2
1	1	1	1	1	4	4	4	1	2	1	1	1	1	1	1	1	1	1	2	2	1	1	1
3	2	3	3	3	4	3	3	2	4	2	2	2	2	2	2	2	2	3	2	4	3	2	2
2	3	5	4	4	4	4	4	4	4	2	2	1	2	2	2	1	3	1	1	3	2	2	2
3	2	2	3	3	3	3	3	3	3	2	3	2	2	2	3	3	3	3	3	3	3	3	3
2	3	2	3	2	5	5	5	1	2	1	1	1	1	1	1	1	1	1	1	5	1	1	1
2	2	2	2	2	5	5	5	2	2	2	2	2	2	2	2	2	2	2	2	3	2	2	2
2	1	1	1	1	4	4	5	1	1	1	1	1	1	1	1	1	1	1	1	4	1	2	1
3	2	2	3	3	3	3	4	2	3	2	3	2	2	2	2	2	2	2	2	3	2	1	2
2	4	4	4	3	3	3	3	2	2	2	2	2	2	2	2	2	2	2	2	2	2	2	2
5	5	5	5	3	5	5	5	2	4	2	4	2	2	2	2	2	3	3	2	3	2	2	2
2	2	2	2	2	4	3	4	2	2	2	2	4	2	3	3	2	4	2	2	4	2	2	2
4	4	4	4	4	4	3	4	3	3	2	4	4	4	3	3	3	3	4	3	3	3	3	3
2	2	2	2	2	4	4	4	2	2	2	3	1	1	2	2	2	2	2	2	3	2	2	1
2	2	2	2	2	3	3	3	2	2	2	2	2	2	2	2	2	2	3	2	2	2	2	2
5	5	5	5	5	4	4	4	5	5	2	3	5	5	5	3	3	2	4	4	5	3	3	3
1	2	3	3	1	4	4	4	2	2	2	2	2	2	2	2	2	1	1	1	2	2	2	1
2	5	5	5	5	3	3	3	4	1	1	1	3	1	1	1	1	1	4	4	4	4	3	3
2	2	2	2	2	5	3	3	1	4	2	2	2	2	2	2	2	2	4	2	4	1	2	4
3	5	5	5	3	4	4	4	3	2	1	1	1	1	1	1	1	1	3	3	3	1	3	3
5	5	5	5	5	4	4	4	3	2	2	3	4	4	4	4	4	4	4	3	3	3	2	3
1	1	1	1	1	5	5	5	1	1	1	1	1	1	1	1	1	1	1	1	4	1	1	1
2	4	4	4	4	5	5	5	2	2	2	2	2	2	2	2	2	2	2	2	4	2	2	2
3	5	5	4	3	4	2	2	3	3	2	3	3	2	2	2	3	2	2	3	4	2	4	4
5	5	5	5	5	5	5	5	4	4	4	4	4	4	4	4	4	4	4	2	4	2	2	2
3	2	3	4	3	5	5	5	2	2	2	2	2	2	2	2	1	2	3	2	2	2	1	1
4	3	3	4	3	4	4	3	3	3	3	2	2	3	3	3	3	3	2	2	3	2	2	3
2	3	4	5	3	3	2	2	3	2	2	2	3	2	2	2	2	3	2	2	2	2	2	2
2	2	2	2	2	3	2	2	2	2	2	1	1	1	1	1	1	1	5	5	5	5	5	1
2	2	2	3	2	4	4	4	2	2	2	2	2	2	2	2	2	2	2	2	4	2	2	2
4	4	4	4	4	3	3	4	3	2	2	2	4	2	2	2	2	2	2	2	2	2	2	3
4	4	5	3	3	3	3	3	4	4	3	3	3	3	3	3	3	3	4	3	4	3	4	3
2	2	2	2	2	3	3	3	2	2	2	2	2	2	2	2	2	2	4	2	2	2	2	2
2	2	2	2	2	3	4	4	2	2	2	2	2	2	2	2	2	2	2	2	2	2	2	2
2	2	2	2	2	3	2	2	1	2	2	2	2	2	2	2	2	2	2	2	3	2	2	2
2	3	3	4	2	3	3	2	3	2	2	2	3	2	2	2	2	2	3	2	3	2	2	2
5	5	5	5	2	4	4	4	3	2	2	4	2	4	3	2	2	2	4	3	2	2	2	3
2	4	4	4	3	3	3	3	3	2	2	1	3	2	2	2	3	2	2	3	2	3	2	3
3	4	4	4	4	3	3	3	3	2	2	2	4	2	2	2	2	2	2	2	2	2	3	3
2	2	2	4	2	4	4	4	2	2	2	2	2	2	2	2	2	2	2	2	2	2	2	2
2	5	5	5	2	4	4	4	1	1	1	1	3	1	1	1	1	1	1	1	2	1	1	1
4	4	4	4	4	4	4	4	4	2	2	2	2	4	2	2	4	2	4	2	4	2	2	2
1	2	2	2	2	3	3	3	1	2	2	2	1	2	2	2	2	4	5	2	5	4	2	2
1	2	2	2	2	2	3	3	2	2	2	2	2	2	2	2	2	2	2	2	2	2	2	2
2	2	3	3	2	5	5	5	1	4	1	1	1	1	1	1	2	1	1	1	1	1	1	1
3	3	2	3	3	4	4	4	1	1	1	2	1	2	2	1	2	3	1	1	4	2	1	2
2	5	5	3	3	3	3	3	3	5	1	5	1	3	3	5	3	3	3	3	5	2	2	2
3	3	3	4	3	3	3	3	2	2	2	4	2	3	2	2	2	3	3	2	4	2	2	2
2	1	1	1	1	3	3	3	1	2	1	3	1	1	1	1	1	1	1	1	3	1	1	3
1	1	1	1	1	4	3	4	2	1	2	1	2	1	1	1	1	1	1	1	5	1	2	1
2	2	2	4	2	3	3	3	4	2	2	2	2	2	2	2	2	2	2	2	2	2	2	4
1	4	3	4	4	4	4	3	2	2	2	1	3	3	2	3	2	3	2	2	4	1	3	2
3	4	4	3	3	3	3	3	2	3	3	3	2	4	4	4	4	4	3	3	3	2	2	2
3	3	3	3	3	4	4	4	2	3	1	1	1	1	1	1	1	1	1	1	4	1	1	1
5	2	3	4	3	3	5	5	1	2	1	1	1	1	1	1	1	1	1	1	1	1	1	1
2	2	2	2	2	4	4	4	2	4	2	2	2	2	2	2	2	3	3	2	4	2	2	2
1	3	3	5	1	3	3	3	1	2	1	1	1	1	1	1	1	4	3	1	3	1	1	1
2	1	2	4	4	5	5	5	2	2	2	2	2	4	4	2	2	2	2	2	4	2	2	2
2	2	2	2	2	4	4	4	1	3	2	3	2	2	2	2	2	2	2	2	2	2	2	2
2	2	2	3	2	4	4	4	2	3	1	1	1	1	1	1	1	2	2	1	4	2	1	2
2	2	2	2	2	4	4	4	2	2	2	2	2	2	2	2	2	2	2	2	2	2	2	2
1	1	1	1	1	5	5	5	1	1	1	1	1	1	1	1	4	4	3	4	4	2	2	2
2	1	1	2	2	3	2	2	1	1	1	1	1	2	2	2	2	2	2	2	2	2	1	1
3	3	5	5	5	3	3	3	3	5	2	3	3	3	3	3	3	3	3	3	3	3	3	3
2	3	3	3	3	4	4	4	3	2	2	2	2	3	2	2	3	3	4	4	3	4	2	2
2	3	3	3	3	4	4	4	2	2	2	2	2	2	2	2	2	3	3	2	4	2	2	2
2	2	2	5	3	3	3	3	2	2	2	2	2	2	2	2	2	2	2	2	2	2	2	2
2	3	3	3	3	4	4	4	1	1	1	2	1	4	3	4	3	4	1	2	4	1	2	2
2	4	2	2	2	5	3	3	2	2	2	2	2	2	2	2	4	2	2	2	4	2	3	3
3	3	3	5	3	3	3	3	4	2	1	1	1	2	2	2	2	2	2	1	3	2	1	1
3	3	3	4	2	3	3	4	2	4	2	2	2	2	2	2	2	2	2	2	4	2	2	2
2	2	2	2	2	5	4	4	2	2	2	2	2	2	2	2	2	2	2	2	2	2	2	2
2	3	4	4	2	4	4	4	2	3	2	2	2	2	2	2	2	2	3	1	4	3	3	3
2	2	2	2	2	3	3	3	2	2	2	2	2	2	2	2	3	2	4	2	3	2	2	2
3	3	3	4	3	3	3	3	3	2	3	3	2	3	3	3	3	3	3	3	3	1	2	2
2	3	4	4	4	2	3	3	3	3	3	3	3	3	3	3	3	3	3	3	3	3	3	3
2	1	1	2	2	5	5	3	1	1	1	1	1	1	1	1	1	1	1	1	5	4	1	1
1	1	1	1	1	5	5	5	1	1	1	1	1	1	1	1	1	1	1	1	4	1	1	1
2	2	2	2	2	4	4	4	1	2	2	2	2	2	2	2	2	2	2	2	4	2	2	2
1	2	2	3	2	4	5	5	1	3	2	2	2	2	2	2	1	2	2	1	2	2	2	1
2	2	2	2	2	1	1	5	2	2	2	2	2	2	2	2	2	2	2	1	4	2	2	2
4	2	2	4	4	3	3	3	2	2	2	2	2	2	2	2	2	4	2	2	4	2	2	2
4	3	3	3	3	4	4	4	2	2	2	2	2	2	2	2	2	2	2	2	3	2	2	2
1	1	1	1	1	5	5	5	1	1	1	1	1	1	1	1	1	1	1	1	4	1	1	1
2	3	3	3	3	4	4	4	2	1	1	1	1	1	3	2	2	2	2	2	2	2	2	2
4	4	4	4	4	3	3	3	2	2	2	2	2	2	2	2	2	2	2	2	2	2	2	2
2	3	3	4	3	3	4	4	2	2	2	2	2	4	4	3	2	3	5	3	3	3	2	2
1	5	5	5	5	5	5	5	1	1	1	1	1	1	1	1	1	1	1	1	4	1	1	1
4	3	3	3	3	3	3	3	2	2	2	2	2	2	2	2	2	2	2	2	2	2	2	2
2	4	5	3	3	4	1	1	3	2	2	2	2	2	3	1	3	1	2	2	3	2	2	2
3	4	5	5	3	3	3	3	3	3	2	2	3	2	2	2	2	2	2	2	3	2	2	2
3	4	5	4	4	4	4	4	2	3	1	2	1	4	2	2	2	2	2	2	3	3	3	1
3	3	3	3	3	4	4	3	3	2	2	2	2	2	2	2	2	2	2	3	3	2	2	2
2	2	2	2	2	4	4	3	1	3	2	2	2	2	2	2	2	3	2	2	4	1	1	1
4	5	5	5	5	5	5	5	5	1	5	1	5	3	3	3	3	3	1	2	5	1	3	2
1	1	1	1	1	5	5	5	1	1	1	1	1	1	1	1	1	1	1	1	5	1	1	1
4	4	4	5	2	5	5	5	4	2	2	2	4	3	3	2	2	4	5	2	4	2	3	3
1	1	1	1	1	5	5	5	1	3	3	3	1	1	1	1	1	1	1	1	5	2	2	3
2	2	2	2	2	5	4	4	1	2	1	1	1	1	1	1	1	1	2	1	4	2	2	2
1	1	1	1	1	4	4	4	1	1	1	1	1	1	1	1	1	1	1	1	1	1	1	1
2	4	4	4	3	3	3	3	2	2	2	2	2	2	2	2	2	2	2	2	4	2	2	3
2	2	2	4	2	3	3	3	2	2	2	2	2	2	2	2	2	2	2	2	2	2	2	4
4	4	4	4	3	3	3	3	3	2	2	2	2	3	3	3	2	2	2	2	2	2	2	2
2	2	2	2	2	4	4	4	1	1	1	1	1	1	1	1	1	1	1	1	4	1	1	3
2	4	4	3	4	4	4	4	2	4	2	2	2	2	2	2	2	2	4	4	4	2	2	4
2	2	2	2	2	2	2	2	2	2	2	3	2	2	3	3	3	4	4	3	4	1	1	1
2	3	3	4	2	4	4	4	2	2	2	2	3	2	2	1	2	2	2	1	3	2	1	2
2	3	3	3	3	4	4	4	2	3	3	3	2	2	2	2	2	2	2	2	5	2	2	2
5	5	5	5	5	3	3	3	2	4	2	2	2	2	2	2	2	2	4	4	4	2	2	2
3	3	4	4	4	4	3	3	4	2	2	2	2	2	2	2	2	4	4	2	2	2	2	2
2	2	3	3	2	4	4	4	2	2	2	2	2	2	2	2	2	2	2	2	4	2	2	2
2	2	2	2	2	3	2	1	2	2	2	2	2	2	2	2	2	2	2	2	2	2	2	2
2	2	2	3	2	4	3	3	2	2	2	2	2	2	2	2	2	2	2	2	4	2	3	2
2	4	4	3	2	3	3	3	2	2	2	2	2	2	2	2	2	2	2	2	2	2	2	2
2	2	2	3	3	3	3	3	2	2	2	2	2	2	2	2	2	2	2	2	4	2	2	3
1	2	3	3	1	5	5	5	2	1	1	2	1	3	1	1	1	1	3	1	2	1	1	1
2	3	3	3	3	4	4	4	2	3	2	3	2	3	3	3	3	3	3	2	3	2	3	3
1	1	1	1	1	4	3	3	2	1	1	1	1	1	1	1	1	1	1	1	1	1	1	1
2	4	4	2	2	3	3	3	2	2	1	2	2	2	2	2	2	2	2	2	4	2	2	2
3	3	5	5	4	4	4	3	4	1	1	1	1	1	2	2	2	2	2	2	2	2	2	2
2	2	2	3	2	5	5	5	2	2	2	2	2	2	2	2	2	2	3	2	3	2	2	2
3	5	5	4	3	5	5	4	3	1	4	3	3	2	2	2	2	2	1	3	4	2	3	3
2	3	3	3	3	3	3	3	2	2	2	2	1	2	2	2	2	2	3	2	4	2	2	2
3	3	2	3	3	3	3	3	3	2	2	2	2	2	2	2	2	2	4	2	4	2	2	2
2	2	2	2	2	2	2	2	2	2	2	2	2	2	2	2	2	2	4	2	2	2	2	2
2	2	2	2	2	5	5	5	3	2	2	3	2	2	2	2	2	2	3	2	3	2	2	2
4	5	5	5	2	3	5	4	3	2	2	1	5	1	2	1	2	5	3	1	2	2	2	3
2	3	4	3	4	3	3	3	2	2	2	2	3	2	2	2	2	4	2	2	2	2	3	3
2	2	2	2	2	2	2	2	2	2	2	2	2	2	2	2	2	2	2	2	2	2	2	2
1	1	1	5	1	4	4	4	3	1	1	1	1	1	1	1	5	2	1	1	5	1	1	5
4	4	4	4	4	3	3	3	4	2	2	2	2	2	2	2	2	4	4	4	4	2	2	2
2	2	2	3	2	4	4	4	2	2	2	2	2	2	2	2	2	2	2	2	4	2	2	2
4	4	4	5	4	5	5	5	2	2	2	2	2	2	2	2	2	2	2	2	5	2	2	2
1	5	5	5	3	3	3	3	2	1	1	1	1	1	1	1	1	1	1	1	5	5	3	3
4	4	4	4	2	3	3	3	2	4	2	2	2	2	2	2	2	2	4	2	4	2	2	2
3	3	2	2	2	3	3	3	2	2	2	2	2	2	2	2	2	2	2	2	3	2	3	2
2	2	2	3	2	4	4	4	2	1	1	2	2	1	2	1	3	1	2	1	4	2	1	3
2	2	2	2	2	3	3	3	2	2	2	2	2	2	2	2	2	2	2	2	3	2	2	2
3	4	4	4	3	3	3	3	3	4	2	4	2	4	4	2	4	4	4	2	4	2	2	3
2	3	3	4	4	4	3	3	2	4	2	2	3	3	3	3	3	2	2	2	2	2	2	2
4	4	4	5	3	4	3	3	3	2	3	2	5	3	2	2	3	3	3	3	4	2	2	4
2	2	2	2	2	3	3	3	2	2	2	2	2	1	1	1	1	1	3	2	3	2	1	5
3	2	3	3	4	3	3	3	2	2	2	2	2	2	2	2	2	2	4	4	4	4	4	2
2	2	2	3	2	4	4	4	2	3	1	3	3	3	2	2	2	4	1	1	5	1	1	3
2	2	2	2	2	4	4	3	2	2	2	3	2	2	2	2	2	2	2	2	4	2	3	2
2	2	2	2	2	3	2	3	2	3	1	3	1	3	3	3	3	3	3	3	3	3	3	3
2	3	3	3	3	3	3	3	2	3	2	1	1	4	4	3	2	4	2	1	4	1	1	3
4	4	4	4	4	5	3	4	4	2	2	2	2	2	2	2	2	1	2	2	4	2	2	2
1	3	3	3	2	3	3	3	2	2	2	2	3	1	2	2	1	1	1	1	4	1	3	3
2	2	2	2	2	5	4	3	1	1	1	1	1	1	1	1	1	1	4	2	4	2	2	2
5	5	5	5	5	5	5	5	5	5	5	5	5	5	5	5	5	5	5	5	5	5	5	5
2	2	2	2	2	4	4	4	2	3	2	2	2	2	2	2	2	3	3	3	3	3	3	3
1	2	2	4	2	5	5	5	1	1	1	1	1	1	1	1	1	1	1	1	1	1	1	2
1	1	1	1	1	3	4	3	1	1	1	1	1	1	1	1	1	1	1	1	4	1	1	3
5	5	5	5	5	1	4	4	5	5	5	5	5	5	5	5	5	5	5	5	5	5	5	5
3	3	3	3	3	4	4	4	3	2	3	3	2	2	2	2	2	3	2	2	3	3	3	3
4	4	4	5	5	5	5	5	3	3	2	3	3	3	3	3	3	3	3	3	3	3	3	3
1	1	1	1	1	3	2	3	2	3	3	1	1	1	1	3	1	1	3	1	2	3	3	3
1	1	2	3	2	5	5	5	1	2	1	1	1	1	1	1	1	1	1	1	4	1	1	1
1	1	3	3	1	4	5	5	1	1	1	1	1	1	3	1	1	1	1	1	3	1	1	3
3	3	4	4	3	3	3	2	2	2	2	2	1	2	1	1	1	2	2	2	2	2	1	1
3	3	5	5	3	3	3	3	4	4	2	4	2	2	2	2	2	2	1	1	4	3	3	3
4	4	4	4	4	4	4	4	4	2	2	2	4	4	4	4	4	4	2	4	4	2	4	4
2	2	2	1	1	5	5	5	1	1	1	1	1	1	1	1	1	1	4	2	4	1	2	2
3	4	4	4	3	3	3	3	2	2	1	1	2	2	2	2	2	2	2	3	3	3	2	3
2	2	2	2	2	4	4	4	1	1	1	1	1	1	1	1	1	1	1	1	2	1	1	1
1	3	1	5	2	3	3	3	2	3	2	3	2	3	3	3	3	3	3	3	3	2	2	3
3	3	3	3	3	3	3	3	3	3	3	4	3	5	3	2	2	5	2	2	2	2	2	2
2	2	4	4	2	5	4	4	2	2	2	2	2	2	2	2	2	2	2	2	2	2	2	2
4	2	2	3	2	3	3	3	2	2	2	1	1	1	1	1	1	2	2	2	3	1	1	1
3	4	4	4	4	4	3	3	2	3	1	2	1	1	1	1	1	4	1	1	4	1	1	2
3	3	3	2	2	4	4	4	2	1	1	3	3	3	3	3	3	3	3	3	3	3	3	3
1	5	4	5	3	5	5	5	2	1	1	1	1	1	1	1	1	1	1	1	1	1	1	1
3	3	3	4	2	4	4	4	2	3	2	2	2	2	2	3	2	2	3	3	3	2	2	2
2	2	3	3	3	4	4	3	3	2	2	3	2	2	2	4	2	4	4	4	4	2	2	2
1	5	5	3	3	5	4	4	3	1	3	1	3	1	1	1	1	1	1	1	5	1	3	3
2	2	2	2	2	4	4	4	2	1	2	2	2	2	2	1	2	1	2	2	4	2	1	1
3	4	4	4	4	3	3	2	2	2	2	2	2	3	3	2	2	4	3	2	4	2	2	4
2	3	2	2	2	3	4	4	2	4	2	1	1	1	1	1	2	2	1	1	2	1	1	1
2	2	2	3	3	3	3	3	3	2	1	2	1	1	1	1	3	3	4	4	4	2	2	2
4	4	4	4	3	4	4	4	1	2	2	2	2	2	2	2	2	2	2	2	2	2	2	2
2	2	2	2	2	4	4	4	5	2	1	2	1	2	2	2	2	2	4	1	4	2	2	1
3	4	4	4	3	4	4	3	2	2	3	2	4	2	3	2	2	2	2	2	3	2	3	2
3	1	1	3	2	3	3	3	1	3	1	3	1	1	4	2	3	3	2	3	3	1	1	1
3	3	3	3	3	3	3	3	2	3	2	3	2	4	3	3	2	3	3	3	3	3	3	3
2	2	4	4	2	4	4	4	4	2	4	2	2	2	2	2	2	2	2	2	4	2	2	4
2	5	5	5	4	3	2	2	4	1	3	1	1	1	1	1	1	1	1	1	1	1	1	1
1	1	1	1	1	5	5	5	1	1	1	1	1	1	1	1	1	3	3	1	4	1	1	1
3	3	3	4	3	3	3	3	3	3	3	3	3	3	3	3	3	3	3	3	3	3	3	3
3	4	4	5	3	3	3	3	3	3	2	3	3	3	3	3	3	3	2	2	3	3	2	2
2	3	3	3	2	4	3	3	3	3	2	2	2	2	2	2	2	2	2	2	3	2	2	2
2	4	4	5	2	3	3	3	1	2	2	2	2	4	4	4	2	4	4	2	2	4	2	2
3	5	5	3	3	3	3	3	4	2	2	2	2	3	3	1	1	3	3	2	3	1	1	1
2	2	2	2	2	3	3	3	1	2	2	2	1	3	2	3	2	3	2	2	2	1	2	2
4	4	4	5	5	5	3	3	4	2	2	2	4	2	2	2	2	2	1	2	4	2	2	4
3	5	5	5	4	4	4	4	3	3	3	3	2	4	4	3	3	3	4	3	3	3	3	2
2	3	3	3	2	4	4	4	2	2	1	3	1	3	3	1	2	2	3	2	3	2	1	3
4	4	4	4	4	3	3	3	2	2	2	2	2	2	2	4	2	2	2	2	2	2	2	2
2	2	2	2	2	5	5	5	1	2	2	2	2	2	2	2	2	3	4	2	5	2	2	2
3	3	3	3	3	4	3	3	2	3	1	2	1	2	2	1	5	2	3	2	3	1	2	2
1	1	1	2	2	3	3	2	1	1	2	2	2	2	1	2	1	2	1	1	2	2	1	2
2	4	4	4	2	3	1	1	2	2	2	2	3	2	2	2	2	2	2	4	2	2	2	4
3	3	3	4	3	4	4	4	2	2	2	2	2	2	2	2	2	2	2	2	4	2	2	2
4	4	4	4	4	3	3	3	4	4	4	4	4	4	4	4	4	4	4	3	3	3	4	4
3	3	3	5	3	4	4	3	1	1	1	3	3	3	3	2	2	2	2	2	2	2	2	3
3	5	5	5	5	4	4	4	3	3	3	3	3	3	3	3	3	5	2	3	3	3	3	3
5	5	5	5	2	5	5	5	1	5	1	5	1	3	3	1	1	3	5	1	5	1	1	1
2	2	2	2	2	5	3	3	2	2	2	2	2	2	2	2	2	4	4	3	4	2	2	2
2	2	4	3	3	5	5	5	2	2	2	2	2	2	2	2	2	2	2	2	4	2	2	2
2	4	4	4	4	4	4	4	2	2	2	2	2	4	4	2	2	2	5	2	4	2	2	2
3	3	3	3	2	4	3	4	2	2	2	2	3	2	3	3	2	3	3	2	4	2	2	2
3	3	3	2	3	5	5	5	3	3	3	3	3	3	3	3	3	3	3	3	3	3	3	3
2	3	4	4	3	5	4	4	4	2	2	2	2	2	2	2	2	2	2	2	5	2	3	3
4	2	2	2	2	4	3	3	2	4	2	2	2	2	2	2	2	3	4	2	4	2	2	2
1	1	1	1	1	2	2	2	1	2	1	1	1	1	1	1	1	2	2	1	3	1	1	1
1	4	4	4	2	4	5	5	3	3	2	1	2	1	1	1	1	1	1	1	4	1	1	1
2	2	2	3	2	4	3	4	2	2	2	2	1	4	2	2	2	2	2	4	4	2	2	2
2	3	3	3	3	5	5	5	1	1	1	1	1	3	5	3	3	1	5	1	3	1	1	1
1	4	4	4	3	4	4	4	2	3	2	2	2	2	2	1	2	2	3	2	5	2	2	2
2	3	3	2	2	2	2	1	2	3	2	2	3	3	3	3	3	3	2	3	3	3	3	3
2	2	2	2	2	3	3	3	2	2	2	2	2	2	2	2	2	2	3	2	3	2	2	2
4	4	4	4	4	4	4	4	1	2	1	3	1	1	1	1	1	1	1	4	1	1	1	1
1	2	2	3	1	5	5	5	2	1	2	1	1	1	1	1	3	2	2	2	5	1	1	2
2	2	2	2	2	3	4	4	3	1	1	1	1	1	1	2	1	1	1	1	1	1	2	1
2	2	2	2	2	4	4	4	2	2	2	2	2	2	2	2	2	2	4	2	2	2	2	2
2	3	3	3	2	4	4	4	3	2	2	2	1	2	2	1	2	1	3	2	4	2	3	2
2	2	4	4	3	5	5	5	1	3	2	2	1	2	4	1	1	1	3	1	4	3	2	3
2	2	2	2	2	3	3	3	2	2	2	2	2	2	2	2	2	2	2	2	2	2	2	2
2	4	5	4	3	5	4	4	2	2	2	2	2	3	3	2	3	3	3	3	2	2	2	2
2	3	3	3	3	4	4	4	2	2	2	2	2	2	4	4	4	4	1	2	2	2	2	1
2	4	3	3	3	3	3	3	3	2	2	2	2	3	2	2	2	3	2	2	4	2	2	2
2	4	4	4	3	3	3	3	2	2	2	2	2	2	2	2	2	2	2	2	2	2	2	2
2	2	2	4	3	3	3	3	2	3	2	2	2	2	2	2	2	2	2	2	3	2	2	2
3	3	3	3	3	4	4	3	1	3	1	1	1	1	1	1	1	1	1	1	3	1	3	3
4	4	4	4	4	4	4	3	3	2	2	3	3	4	4	4	4	4	4	4	4	2	3	3
4	3	3	4	3	4	4	3	2	2	2	3	2	2	2	2	2	2	2	2	4	2	2	2
2	2	2	3	2	3	3	3	2	4	2	1	1	1	1	1	1	4	2	1	3	2	2	1
2	4	4	4	2	3	3	3	2	2	2	2	2	2	2	2	2	2	2	2	4	2	2	2
3	5	5	3	3	5	5	5	5	2	3	3	3	3	3	2	3	3	2	3	2	2	2	4
4	4	4	4	4	3	3	3	3	2	2	2	4	3	2	2	2	2	4	3	4	2	2	2
3	4	4	4	3	3	3	3	2	2	1	1	1	1	1	1	1	2	2	2	4	1	2	1
4	4	4	4	4	5	4	3	3	2	2	2	3	2	2	2	2	2	2	2	3	3	3	3
2	2	2	4	2	3	3	4	1	1	1	1	1	1	1	1	1	1	4	4	4	1	2	2
2	2	2	2	2	5	5	5	2	2	2	2	2	2	2	2	2	3	4	2	4	2	3	2
3	5	5	5	4	5	5	3	2	3	2	1	1	3	2	2	2	2	1	1	2	1	1	3
5	5	5	5	5	3	3	3	5	5	5	5	5	5	5	5	5	5	5	5	5	5	5	5
2	2	2	3	2	3	4	5	2	2	2	1	2	1	1	1	1	3	2	1	4	1	1	1
2	3	3	3	3	4	4	4	3	3	2	2	2	2	2	2	2	2	2	2	5	2	2	2
3	3	3	3	3	3	3	3	3	4	4	3	3	3	3	3	2	2	2	2	2	2	2	2
2	2	2	3	2	4	4	4	1	2	2	2	2	2	2	2	2	2	1	2	5	2	2	2
3	3	3	3	3	3	3	3	2	2	3	3	3	2	3	3	3	3	3	2	4	3	3	3
2	2	2	3	2	5	5	5	1	3	2	2	2	2	2	1	1	1	2	2	3	2	3	3
4	4	4	4	3	5	5	5	1	2	1	2	1	2	2	2	2	2	2	4	5	2	2	2
2	2	2	3	2	3	3	3	2	2	2	2	2	2	2	2	2	4	2	2	4	2	2	2
3	3	3	3	5	5	3	5	2	3	1	3	3	3	3	3	1	3	1	1	5	3	1	1
2	4	4	3	3	5	4	4	2	2	2	2	2	2	2	2	2	2	2	2	4	2	2	2
2	3	3	3	2	3	3	3	1	3	1	1	1	3	3	2	2	2	2	1	2	1	1	1
5	3	5	5	5	4	4	4	4	2	3	2	3	1	2	2	3	2	2	1	4	2	3	3
2	2	2	2	2	3	3	3	3	3	2	2	2	2	2	2	2	2	2	2	3	2	2	2
3	4	3	4	1	5	4	5	3	4	1	3	1	1	2	4	2	4	2	2	4	1	1	2
3	3	2	2	2	5	3	3	2	3	1	3	1	3	3	3	2	3	2	2	2	2	2	2
2	2	2	2	2	4	3	3	2	2	2	2	2	2	2	2	2	2	2	2	4	2	2	2
2	3	3	4	3	3	3	2	2	2	2	2	3	2	2	2	2	3	3	2	4	2	2	2
3	5	5	5	5	5	5	3	5	2	5	1	5	5	5	5	5	5	3	5	1	1	3	1
3	3	3	4	2	4	3	4	3	4	2	2	2	4	3	2	2	3	4	2	2	2	2	2
2	2	2	2	1	5	5	5	3	4	2	4	1	4	4	4	4	4	4	4	4	3	4	4
2	2	2	2	2	4	3	3	2	2	2	2	2	2	2	2	2	2	2	2	2	2	2	2
2	2	1	1	4	5	5	5	4	2	4	2	4	2	2	2	2	2	1	2	4	2	2	4
2	3	3	4	2	5	5	5	1	2	1	2	1	1	1	1	1	1	1	1	4	1	1	1
2	3	3	3	3	3	3	3	2	3	2	2	2	3	3	3	2	4	3	2	2	2	2	2
5	5	5	5	5	4	3	4	3	1	1	1	1	1	1	1	1	1	1	1	5	1	1	5
2	4	4	4	3	5	4	4	4	3	3	3	5	3	3	3	3	3	3	3	3	3	3	3
3	3	3	3	3	2	2	2	3	3	3	3	3	3	3	3	3	3	3	3	3	3	3	3
2	3	3	3	2	3	3	2	3	2	3	1	5	2	2	3	3	3	3	3	2	3	3	3
1	5	5	5	4	4	4	4	5	3	1	3	2	3	3	2	1	5	5	3	3	2	2	1
2	2	2	2	2	4	3	3	2	2	1	2	2	2	3	2	2	2	2	1	3	2	2	2
4	3	3	2	2	3	3	3	2	2	2	2	2	2	2	2	3	3	5	3	4	3	3	3
4	4	4	4	3	5	5	5	2	2	2	2	2	2	2	2	2	2	2	2	2	2	2	2
2	2	2	3	2	5	5	5	3	2	2	2	2	1	1	1	1	3	2	2	4	2	2	2
2	2	2	4	3	4	5	5	3	4	2	2	1	2	2	2	2	4	4	2	4	2	2	3
2	2	2	2	3	4	4	3	4	4	2	2	3	4	4	4	4	4	2	2	2	2	2	2
3	4	4	3	1	3	3	3	2	3	2	3	2	4	4	4	3	4	4	4	5	5	3	2
2	2	2	3	2	5	5	5	2	2	2	2	1	2	2	2	2	2	2	2	2	2	2	2
2	2	2	2	2	2	2	3	2	2	2	2	2	2	2	2	2	2	2	2	3	2	2	2
2	2	2	2	2	5	5	5	2	2	2	2	2	2	2	2	2	2	2	2	2	2	2	2
3	3	3	4	3	4	3	3	2	2	2	2	2	2	2	2	2	2	2	2	1	2	2	2
2	2	2	2	2	3	3	3	1	2	2	2	2	2	2	2	2	2	2	2	4	2	2	2
3	4	4	3	3	4	3	3	2	3	2	3	2	4	4	4	3	4	4	4	5	5	3	2
3	3	3	4	3	3	3	3	3	3	3	3	3	3	3	3	3	3	4	4	3	3	3	3
2	2	4	4	2	4	4	4	2	5	1	3	2	2	2	2	2	3	3	2	2	3	2	3
2	2	4	3	3	4	4	4	4	2	2	2	2	2	2	2	2	2	2	2	4	2	2	2
3	2	3	3	2	3	3	2	1	1	2	1	1	1	1	1	1	1	1	1	4	1	1	1
2	2	3	4	3	5	5	4	1	2	2	2	2	2	2	2	2	3	2	2	3	2	2	2
3	5	5	5	5	4	4	4	2	2	2	2	2	2	2	2	2	2	2	2	4	2	2	2
2	2	2	2	2	3	3	3	1	2	2	2	2	2	2	2	2	2	2	2	3	2	2	2
2	2	2	2	2	4	4	4	2	2	2	2	2	2	2	2	2	2	4	2	4	2	2	2
2	2	3	3	2	4	4	4	2	2	2	2	2	2	2	2	2	2	2	2	3	2	2	2
1	1	1	1	1	5	5	5	1	2	2	2	1	4	3	2	4	4	2	1	4	1	1	1
2	2	4	4	2	3	2	2	1	2	2	2	4	2	2	2	2	2	2	2	3	2	2	2
2	2	2	2	2	5	5	5	2	2	2	2	2	2	2	2	2	2	2	2	2	2	2	2
2	3	4	2	2	3	4	4	2	3	1	2	2	2	2	2	2	2	2	2	4	2	3	3
4	4	4	4	3	3	3	3	4	3	4	3	4	4	4	3	3	4	3	3	3	3	3	3
2	2	3	3	1	4	4	4	2	2	1	1	1	1	1	1	2	1	1	1	5	2	1	1
2	2	4	4	3	4	3	3	2	3	2	2	2	2	2	1	1	3	2	1	3	1	2	2
2	4	4	4	2	4	4	4	2	4	2	2	2	2	2	2	2	3	3	3	4	2	2	2
3	3	4	5	3	3	3	3	2	2	2	2	2	3	3	2	3	3	2	4	4	3	3	3
1	3	3	2	2	3	3	3	1	3	2	3	1	1	1	1	1	1	1	1	5	1	1	1
1	1	1	2	2	4	4	4	2	1	1	2	1	2	3	2	4	3	1	1	5	1	1	1
3	3	2	3	3	3	2	2	1	4	2	3	2	4	4	3	3	3	4	4	3	2	3	3
3	2	3	3	2	3	3	3	3	2	3	2	2	2	2	2	2	2	3	3	2	2	2	3
2	2	2	2	1	3	3	4	2	2	2	2	2	2	2	2	2	2	4	2	4	2	2	2
2	2	2	2	2	5	5	5	2	2	2	2	2	2	2	2	2	5	2	2	4	2	2	2
2	3	3	4	2	3	3	3	3	2	1	3	2	2	2	2	2	3	2	2	4	2	2	3
2	4	4	5	5	3	3	3	2	2	1	2	1	1	1	1	1	2	4	1	3	2	2	2
3	1	1	3	1	4	4	4	1	1	1	1	1	1	1	1	1	1	5	1	3	1	1	1
2	2	2	2	2	5	5	5	2	3	3	4	1	2	3	3	3	3	5	3	4	3	2	2
2	4	3	3	4	3	3	3	2	2	2	3	2	2	3	3	2	2	2	2	3	2	2	2
2	3	3	5	5	5	5	4	2	2	2	2	2	2	2	2	2	3	4	2	4	2	2	2
2	2	3	3	2	3	3	3	2	2	2	2	2	2	2	2	2	2	2	2	3	2	2	2
2	2	2	4	2	5	5	5	2	2	2	2	2	2	2	2	2	2	2	4	4	2	2	2
2	3	3	2	2	5	5	3	2	3	2	4	2	3	3	2	2	4	3	2	4	2	2	3
3	3	3	3	2	4	3	3	3	2	2	2	2	2	2	2	2	3	3	3	4	2	2	2
2	2	4	3	3	3	3	3	3	2	2	2	2	2	2	2	2	2	3	2	3	3	2	1
1	1	1	2	2	4	4	4	1	1	1	2	1	2	2	1	1	2	2	1	4	1	1	1
2	2	2	3	3	5	5	5	2	2	2	2	2	2	2	2	2	4	2	2	4	2	2	2
2	4	1	4	3	4	4	4	2	1	1	1	5	1	1	1	1	1	1	1	1	1	2	2
3	3	3	5	3	5	5	5	3	4	2	2	2	2	2	4	2	4	4	2	4	2	2	2
3	4	4	5	3	4	3	3	4	2	3	2	3	2	2	2	2	2	2	4	3	2	2	3
3	2	2	3	2	3	3	2	3	2	2	3	2	2	2	2	2	3	2	3	4	2	3	2
2	3	3	4	4	3	3	3	2	2	2	2	2	2	2	2	2	2	2	2	2	2	2	3
2	2	2	3	1	3	3	3	3	3	1	1	1	3	3	3	3	3	4	1	5	2	2	2
3	2	2	2	2	3	3	3	2	3	2	3	2	2	2	3	2	3	3	2	3	3	3	3
2	2	2	2	2	4	4	4	2	2	2	2	1	2	2	2	2	2	2	4	4	1	2	2
1	1	1	2	2	5	5	4	1	4	2	2	1	1	1	1	2	2	4	1	1	1	1	3
2	2	2	2	2	2	2	1	2	2	2	3	2	3	3	3	3	3	1	2	2	2	2	2
2	3	3	3	2	3	3	2	2	2	2	2	2	2	2	2	2	3	3	2	3	3	3	3
2	3	2	3	3	3	3	3	1	3	2	3	2	3	3	3	3	3	4	3	3	3	3	3
2	2	3	2	2	3	3	3	3	4	2	3	2	2	2	2	2	3	4	4	4	3	3	3
3	3	3	4	3	3	3	3	3	1	1	1	1	1	1	1	2	1	1	1	1	1	1	1
3	3	2	3	2	5	5	5	3	1	2	2	2	1	1	1	2	1	3	3	3	1	1	1
1	1	3	3	3	4	4	4	1	1	1	1	1	1	1	1	1	1	5	1	4	1	1	1
4	4	4	4	4	5	4	5	1	1	1	1	3	2	1	1	2	1	1	2	1	1	1	3
2	2	3	4	3	3	3	3	2	2	2	2	2	4	2	2	2	2	2	2	2	2	2	2
3	3	3	3	4	4	3	3	2	2	2	2	2	2	2	2	2	2	2	2	3	3	2	2
5	5	5	5	5	4	4	4	5	1	5	5	5	3	3	3	3	3	1	1	5	2	3	3
2	4	2	5	2	3	3	3	1	1	1	1	1	1	2	1	1	1	1	1	4	2	1	1
2	3	3	3	2	3	3	3	1	1	1	3	2	2	2	2	1	3	2	1	4	1	2	4
4	2	4	4	4	5	3	3	2	2	2	2	2	4	4	4	2	2	2	2	2	2	2	2
4	4	4	3	3	3	3	3	3	4	2	2	2	2	2	2	3	3	3	3	3	3	2	2
2	2	2	1	1	5	5	5	1	1	1	1	1	1	1	1	1	1	1	1	3	1	1	1
4	3	4	3	3	5	5	4	2	2	1	2	1	2	2	3	4	3	5	2	3	2	4	2
2	2	2	3	1	4	4	4	2	1	3	3	2	2	2	3	3	4	3	1	5	5	3	3
2	4	4	4	2	5	5	5	2	2	2	2	2	2	2	1	1	1	2	1	4	2	2	2
2	2	3	3	3	5	5	4	3	2	2	2	2	2	3	1	2	1	1	2	5	1	3	1
2	2	2	2	2	4	4	3	2	3	2	2	2	2	2	2	2	2	2	2	2	2	2	2
2	2	2	3	3	4	4	4	2	2	2	2	2	4	4	2	2	4	3	2	3	2	2	2
2	2	3	3	2	4	4	4	2	2	2	2	3	3	3	2	2	3	3	2	4	2	2	2
3	3	2	3	3	3	3	3	3	2	2	2	2	2	2	2	2	2	1	2	3	3	2	1
3	3	3	3	3	5	3	3	3	3	3	3	2	3	3	3	3	3	3	3	3	2	2	2
1	1	1	3	2	3	3	2	2	2	2	3	1	3	3	2	2	3	4	2	5	1	2	2
3	4	4	4	2	4	4	4	2	2	2	3	2	2	2	2	2	3	2	2	2	2	2	2
3	3	3	3	3	4	4	4	3	2	2	2	2	2	2	2	2	2	2	2	4	2	3	3
5	5	5	5	5	4	5	5	3	5	4	5	2	5	5	5	4	5	5	2	4	4	4	3
2	2	2	2	2	3	3	3	2	2	2	2	2	2	2	2	2	2	2	2	4	2	2	2
2	4	4	4	3	4	4	4	2	2	2	2	2	2	2	2	2	2	2	2	2	2	2	2
2	5	4	4	3	5	5	5	1	3	2	2	2	3	3	3	3	3	4	4	2	4	4	4
2	2	2	2	2	3	3	3	2	2	2	2	2	2	2	2	2	2	2	2	3	2	2	2
2	2	2	2	2	3	3	3	2	2	2	2	2	2	2	2	2	2	4	2	4	2	2	2
1	1	5	1	1	5	5	5	1	3	1	3	1	1	2	1	1	3	1	1	3	1	1	3
2	2	2	5	2	3	3	3	2	3	1	1	2	2	2	2	1	3	2	2	2	2	1	1
5	5	5	3	3	2	2	2	2	2	2	3	1	1	1	1	1	1	3	2	4	2	2	2
3	3	3	3	3	5	5	5	3	3	3	3	2	2	2	2	2	2	2	2	3	3	3	2
2	2	2	2	2	3	3	3	1	1	1	1	1	1	1	1	1	1	2	2	2	2	2	2
2	2	2	4	2	4	4	3	2	2	2	4	2	2	2	2	2	2	2	2	4	2	2	2
2	3	4	3	2	4	4	4	1	2	2	2	2	2	2	2	2	2	3	2	3	2	2	3
1	3	3	3	2	5	5	5	2	1	1	1	1	1	1	1	1	1	1	1	4	1	1	1
2	2	2	3	2	4	3	4	2	3	2	2	2	2	2	2	3	3	3	2	3	2	2	2
3	3	3	3	3	3	3	3	2	2	2	2	2	2	2	2	2	3	4	3	3	3	3	3
2	2	2	2	2	5	3	3	2	2	1	2	1	2	2	2	1	2	2	1	4	2	1	2
2	2	2	3	2	3	3	3	3	1	1	1	1	1	1	1	1	1	1	1	4	2	2	1
1	1	1	1	2	3	3	3	1	1	1	1	1	1	1	1	3	1	4	1	4	2	2	3
2	2	2	2	1	4	4	4	2	2	1	1	2	2	2	2	2	2	1	1	4	1	2	2
3	3	3	3	4	4	3	3	2	3	1	1	1	1	1	1	1	1	1	1	4	2	2	2
3	3	3	4	3	5	5	4	1	4	4	2	1	1	1	1	1	1	4	2	4	1	3	3
2	4	3	5	3	5	5	4	2	2	2	2	3	2	5	2	2	2	2	2	4	2	3	4
3	3	3	3	3	3	3	3	2	2	2	2	2	2	2	2	2	2	2	2	2	2	3	2
2	3	3	3	2	5	4	3	4	2	2	2	3	1	2	1	1	2	2	2	2	1	2	4
1	1	1	2	1	5	5	5	2	2	2	2	2	2	2	2	2	2	3	2	4	2	2	2
2	2	2	3	3	3	3	3	1	1	1	1	1	1	1	1	1	5	1	1	5	1	1	1
3	3	3	4	3	3	3	3	3	2	2	2	2	3	3	2	2	3	3	2	3	3	3	3
3	3	3	2	2	3	3	3	2	2	2	2	2	2	2	2	2	2	4	2	4	2	2	2
2	2	2	2	2	5	4	4	1	2	2	2	2	2	2	2	2	2	2	1	4	2	2	2
2	2	2	4	2	3	3	3	3	2	2	1	2	2	2	2	1	2	2	1	4	1	2	1
2	2	2	3	2	5	5	5	1	2	2	2	2	2	2	2	2	3	3	2	4	2	2	2
2	2	5	4	3	3	3	3	1	3	2	2	2	2	2	4	2	4	4	2	2	4	4	4
2	3	4	5	3	4	4	4	1	1	1	1	3	1	1	1	1	1	2	2	1	2	1	2
1	2	4	2	2	4	4	4	2	1	1	1	1	2	1	1	1	1	1	1	4	2	1	2
3	4	4	3	3	3	3	3	3	2	3	2	5	3	3	3	3	3	3	3	2	3	5	3
3	1	1	1	1	3	3	3	1	1	1	1	1	1	1	1	1	1	1	1	3	1	1	1
4	4	4	4	4	5	5	5	1	1	1	1	1	1	1	1	1	1	1	1	1	1	1	1
2	4	4	4	4	4	4	5	1	2	1	1	1	1	1	1	2	4	4	2	2	2	2	2
2	3	3	2	3	4	4	4	2	2	2	2	3	2	3	2	2	3	2	2	4	2	2	3
2	2	2	2	2	3	3	3	2	2	2	2	2	2	2	2	2	2	2	2	2	2	2	2
4	2	2	2	2	1	3	3	2	2	2	2	2	2	2	2	2	2	2	5	4	2	2	2
2	2	2	2	2	4	4	3	2	2	2	2	2	2	2	2	2	2	2	2	2	2	2	2
3	3	3	3	3	3	3	3	3	3	3	3	3	3	3	3	3	3	3	3	3	3	3	3
3	3	3	4	2	5	5	5	3	3	3	2	2	2	2	2	2	2	3	2	3	3	2	3
