# Supplementary material for: Analysis of factors influencing changes in medical behavior under the context of DRG payment method reform: a structural equation modeling approach
Source: Front Public Health. 2025 Sep 12;13:1524215. doi: 10.3389/fpubh.2025.1524215 (PMC12463830; doi:10.3389/fpubh.2025.1524215)
Supplement: Supplementary file 1 [file Data_Sheet_1.ZIP › SEM模型数据/S2Model data/最终模型数据.xlsx]

## Sheet: Sheet1
Regression Weights: (Group number 1 - Default model)
潜变量	观察变量	std.	Unstd.	S.E.	t-value	P	SMC	CR	AVE
DRG感知价值	DRG了解程度	-0.028	-0.028	0.04	-0.689	0.491	0.000784	0.609299	0.341078
负面感知	DRG了解程度	0.037	0.041	0.051	0.799	0.424	0.001369
正向医疗行为	DRG了解程度	-0.115	-0.124	0.04	-3.111	0.002	0.013225
负向医疗行为	DRG了解程度	0.136	0.182	0.049	3.746	***	0.018496
k1	DRG了解程度	0.813	1				0.660969
K3	DRG了解程度	0.89	1.156	0.041	27.952	***	0.7921
K2	DRG了解程度	0.949	1.206	0.041	29.359	***	0.900601
正向医疗行为	负面感知	0.159	0.155	0.04	3.857	***	0.025281	0.742409	0.395284
负向医疗行为	负面感知	0.674	0.821	0.067	12.282	***	0.454276
N2	负面感知	0.706	1				0.498436
N3	负面感知	0.698	0.952	0.063	15.039	***	0.487204
N5	负面感知	0.715	0.99	0.073	13.511	***	0.511225
正向医疗行为	DRG感知价值	0.444	0.49	0.046	10.756	***	0.197136	0.85335	0.522544
负向医疗行为	DRG感知价值	-0.154	-0.212	0.051	-4.146	***	0.023716
F4	DRG感知价值	0.805	1.337	0.068	19.623	***	0.648025
F1	DRG感知价值	0.694	1				0.481636
F2	DRG感知价值	0.931	1.514	0.068	22.424	***	0.866761
F5	DRG感知价值	0.766	1.146	0.053	21.769	***	0.586756
F3	DRG感知价值	0.924	1.54	0.07	22.082	***	0.853776
R12	正向医疗行为	0.613	0.648	0.036	17.957	***	0.375769	0.922092	0.600932
R9	正向医疗行为	0.748	0.945	0.039	24	***	0.559504
R8	正向医疗行为	0.842	0.929	0.031	29.528	***	0.708964
R7	正向医疗行为	0.891	1				0.793881
R6	正向医疗行为	0.872	0.996	0.031	31.905	***	0.760384
R5	正向医疗行为	0.841	0.977	0.033	29.379	***	0.707281
R11	正向医疗行为	0.626	0.719	0.039	18.39	***	0.391876
R3	正向医疗行为	0.714	0.76	0.036	20.882	***	0.509796
N6	负向医疗行为	0.815	1				0.664225	0.858765	0.604877
N10	负向医疗行为	0.718	0.857	0.045	19.012	***	0.515524
N9	负向医疗行为	0.706	0.85	0.046	18.415	***	0.498436
N8	负向医疗行为	0.861	1.005	0.043	23.484	***	0.741321

## Sheet: 区分效度
	DRG了解程度	AVE	负面感知	DRG感知价值	负向医疗行为	正向医疗行为	R11
	DRG了解程度	0.341078	0.584019
	负面感知	0.395284	0.037	0.628716
	DRG感知价值	0.522544	-0.028	0.018	0.722872
	负向医疗行为	0.600932	0.165	0.677	-0.145	0.775198
	正向医疗行为	0.604877	-0.122	0.163	0.45	0.024	0.777738

## Sheet: Sheet2
			拟合指标	指标值	拟合情况
			CMIN(卡方值)	637.638
			DF（自由度）	215
			P（绝对拟合指数）	0
			CMIN/DF	2.966	<3,可接受
			GFI（拟合优度指数）	0.924	>0.9,拟合很好
			NFI（相对拟合指数）	0.94	>0.9,拟合很好
			AGFI（修正拟合优度指数）	0.902	>0.9,拟合很好
			CFI（比较拟合指数）	0.959	>0.9,拟合很好
			RMSEA（近似误差均方根）	0.054	<0.05,拟合很好

## Sheet: Sheet3
变量关系	路径系数	t值	P值
政策了解程度→政策正向认知	-0.028	-0.689	0.491
政策了解程度→政策负向认知	0.037	0.799	0.424
政策了解程度→正向医疗行为	-0.115	-3.111	0.002
政策了解程度→负向医疗行为	0.136	3.746	0
政策正向认知→正向医疗行为	0.444	10.756	0
政策正向认知→负向医疗行为	-0.154	-4.146	0
政策负向认知→正向医疗行为	0.159	3.857	0
政策负向认知→负向医疗行为	0.674	12.282	0
